# Supplementary material for: Medical Cost of Cancer Care for Privately Insured Children in Chile
Source: Int J Environ Res Public Health. 2021 Jun 23;18(13):6746. doi: 10.3390/ijerph18136746 (PMC8267683; doi:10.3390/ijerph18136746)
Supplement: Supplementary file 1 [file ijerph-18-06746-s001.zip]

Archive with 1 entries (1 files):
- ijerph-1238850-supplementary.pdf
